# Supplementary material for: Emergence of Vibrio cholerae O1 Sequence Type 75, South Africa, 2018–2020
Source: Emerg Infect Dis. 2021 Nov;27(11):2927–31. doi: 10.3201/eid2711.211144 (PMC8544974; doi:10.3201/eid2711.211144)
Supplement: Appendix 2 — Genomic sequences used to study of emergence of Vibrio cholerae O1 Sequence Type 75 collected from South Africa during 2018–2020. [file 21-1144-Techapp-s2.xlsx]

## Sheet: 21-1144 Appendix 2
Article DOI: https://doi.org/10.3201/eid2711.211144
Emergence of Vibrio cholerae O1 Sequence Type 75, South Africa, 2018–2020
Appendix 2
Name	Year	Country	Geographic subdivision	ST	Lineage	AMR gene	ctxB allele	CTX-1 (%)	CTX-2 (%)	VPI-1 (%)	VPI-2 (%)	VSP-I (%)	VSP-II (%)	GI-01 (%)	GI-02 (%)	GI-04 (%)	GI-05 (%)	GI-06 (%)	GI-07 (%)	GI-08 (%)	GI-09 (%)	GI-10 (%)	GI-11 (%)	GI-17 (%)	GI-24 (%)	GI-29 (%)	GI-43 (%)	GI-61 (%)	VC-GI 35 (%)	VC-GI 87 (%)	VC-GI 93 (%)	VC-GI 96 (%)	VC-GI 108 (%)	VC-GI 111 (%)	VC-GI 116 (%)	VC-GI 118 (%)	VC-GI 119 (%)	GenBank/ENA accession codes	Source
N16961	1975	Bangladesh		ST69	Outgroup (7PET)	ND	ctxB3	ND	ND	ND	ND	ND	ND	ND	ND	ND	ND	ND	ND	ND	ND	ND	ND	ND	ND	ND	ND	ND	ND	ND	ND	ND	ND	ND	ND	ND	ND	AE003852/AE003853	Heidelberg et al. Nature 2000
CNRVC940057	1991	El Salvador		ST75	L3	-	/	0	0	93.85	99.7	0	27.96	100	100	99.4624	100	98.0107	99.2142	79.318	99.3203	64.7599	0	2.76751	0	0	0	100	100	96.5772	100	100	0.334617	10.1246	86.2882	0	0	ERR2008766	Domman et al. Science 2017
SF366	1999	Argentina		ST75	L3	-	ctxB1	98.7	91.66	99.21	99.7	0	3.62	100	100	99.4624	100	98.0107	99.2142	79.318	99.3203	65.19	1.75504	2.74705	0	0	2.29546	100	100	96.7368	100	100	76.109	10.1246	86.2882	0	0	ERR1024530	Domman et al. Science 2017
CNRVC940054	1987	Peru		ST75	L3	-	/	0	0	99.21	99.7	0	27.96	100	99.8419	99.4307	100	98.0107	99.2142	79.318	99.3203	64.7599	1.75504	2.74705	0	0	0	100	100	96.7368	100	100	77.6221	10.1246	86.2882	0	0	ERR2008763	Domman et al. Science 2017
2497-86	1987	United States	Louisiana	ST75	L3	-	/	0	0	99.21	99.7	0	3.62	100	100	99.4624	100	98.0107	99.2142	79.318	99.3203	64.7599	1.75504	2.74705	0	0	0	100	100	96.7368	100	100	79.9793	10.1246	86.2882	0	0	SRR4039808	Watve et al. Genome Announc 2016
1496-86	1986	United States	Louisiana	ST75	L3	-	/	0	0	99.21	99.7	0	3.62	100	100	99.4624	100	98.0107	99.2142	79.318	99.3203	64.7599	1.75504	2.74705	0	0	0	100	100	96.7368	100	100	79.9793	10.1246	86.2882	0	0	SRR4039807	Watve et al. Genome Announc 2016
E506	1974	United States		ST75	L3	-	ctxB1	91.72	98.72	99.21	99.7	0	3.62	100	100	99.4624	100	98.0107	99.2142	79.318	99.3203	64.7599	1.75504	2.74705	0	0	4.72209	100	100	96.7368	100	100	79.9793	10.1246	86.2882	0	0	CP013307/CP013308	Hu et al. Proc Natl Acad Sci USA 2016
3569-08	2008	United States		ST75	L3	-	ctxB1	91.72	98.72	99.1	99.7	0	3.61	99.83	100	99.4729	100	97.9588	99.2142	79.2896	99.3506	64.7599	1.75504	2.74705	0	0	1.88556	100	100	96.7368	100	100	79.9852	10.1246	86.2882	0	0	SRR11245293	Reimer et al. Emerg Infect Dis 2011
2512-86	1986	United States	Louisiana	ST75	L3	-	ctxB1	91.7	98.7	99.21	99.7	0	3.62	100	71.5434	99.4624	100	98.0107	99.2142	79.318	99.3203	64.7599	1.75504	2.74705	0	0	2.29546	100	100	96.7368	100	100	79.9793	10.1246	86.2882	0	0	SRR4039827	Watve et al. Genome Announc 2016
R16.3447	2013	Taiwan	Taichung	ST75	L3b.1	-	ctxB3	98.7	91.66	99.21	99.7	0	3.62	100	100	99.6521	0	98.0107	99.2142	78.6701	99.3203	64.7599	0	64.7367	0	0	2.49221	100	100	96.7368	100	100	0.334617	10.1246	86.2882	0.678145	0	SRR7791616	Tu et al. Emerg Infect Dis 2020
R16.3429	2010	Taiwan	Taipei	ST75	L3b.1	-	ctxB3	98.7	91.66	99.21	99.7	0	3.62	100	100	99.6521	0	98.0107	99.2142	78.6701	99.3203	64.7599	0	64.8657	0	0	2.49221	100	100	96.7368	100	100	0.334617	10.1246	86.2882	0.678145	0	SRR7791601	Tu et al. Emerg Infect Dis 2020
I-1471	2011	Russia	Altai Republic	ST75	L3b.1	-	/	0	0	99.23	99.71	0	3.96	100	100	99.6521	0	94.7414	99.2463	77.2323	99.3203	64.7599	0	2.74863	0	0	0	100	100	96.7658	100	100	0.133254	10.1246	86.2976	0	0	GCF_000818865	GenBank
11-2_S78	2011	China	Zhejiang	ST182	L3b.1	-	/	0	0	99.21	99.7	0	3.64	100	100	99.6521	0	98.0107	99.2142	77.989	99.3203	64.7599	0	64.7367	0	0	0	100	100	96.7368	100	100	0.334617	10.1246	86.2882	0.678145	0	GCA_009747445	Wang et al. PLoS Negl Trop Dis 2020
11-1_S22	2011	China	Zhejiang	ST182	L3b.1	-	/	0	0	99.21	99.7	0	3.64	100	100	99.6521	0	98.0107	99.2142	78.5802	99.3203	64.7599	0	64.7367	0	0	0	100	100	96.7368	100	100	0.334617	10.1246	86.2882	0.678145	0	GCA_009747465	Wang et al. PLoS Negl Trop Dis 2020
M139	1965	Turkmenistan		ST75	L3b.1	-	/	0	0	99.27	34.64	0	3.61	100	100	99.2726	0	96.2463	99.2142	83.1205	99.3203	64.7599	0	67.0763	0	0	0	100	99.4202	96.7368	100	99.9936	0	10.1246	0.198038	0.126959	100	GCA_001637545	GenBank
M1501	2011	Russia	Republic of Kalmykia	ST75	L3b.1	QnrVC4	/	0	0	99.23	34.65	0	3.74	100	100	99.4624	0	98.0107	99.2142	83.6171	99.3203	64.7599	0	67.0684	0	0	51.861	100	100	96.7368	100	99.9872	0	10.1246	0.198038	0.126959	100	GCF_001637575	GenBank
P-18785	2005	Russia	Rostov Oblast	ST75	L3b.1	-	/	0.36	0.36	99.21	34.65	0	3.74	100	100	99.4624	0	98.0107	99.2142	69.3388	99.3203	64.7599	0	67.0684	0	0	0	100	100	96.7368	100	99.9872	0	10.1246	0.198038	0.126959	100	GCA_000338215	Kuleshov et al. Genome Announc 2013
P-18778	2005	Russia	Rostov Oblast	ST75	L3b.1	-	/	0.36	0.36	99.14	34.64	0	3.98	100	100	99.4624	0	98.0107	99.2142	83.6029	99.3203	64.7599	0	67.0684	0	0	0	100	100	96.7368	100	98.7174	0	10.1246	0.198038	0.126959	100	GCF_002196065	GenBank
YA00132994	2018	South Africa	Limpopo	ST75	L3b.1	QnrVC4	ctxB1	91.7	98.7	99.21	34.65	0	3.98	100	100	99.4624	0	98.0107	99.2142	83.6218	99.3203	64.7599	0	67.0684	0	0	53.0907	100	100	96.7368	100	99.9872	0	10.1246	0.198038	0.126959	100	ERR4452318	This study
YA00134463	2018	South Africa	Limpopo	ST75	L3b.1	QnrVC4	ctxB1	91.7	98.7	99.21	34.65	0	3.98	100	100	99.4624	0	98.0107	99.2142	83.6218	99.3203	64.7599	0	67.0684	0	0	53.0907	100	100	96.7368	100	99.9872	0	10.1246	0.198038	0.126959	100	ERR4452314	This study
OA01603367	2018	South Africa	Limpopo	ST75	L3b.1	QnrVC4	ctxB1	91.7	98.7	99.21	34.65	0	3.98	100	100	99.4624	0	98.0107	99.2142	83.6218	99.3203	64.7599	0	67.0684	0	0	53.0907	100	100	96.7368	100	99.9872	0	10.1246	0.198038	0.126959	100	ERR4452310	This study
CF00214281	2020	South Africa	KwaZulu-Natal	ST75	L3b.1	QnrVC4	ctxB1	91.7	98.7	99.24	34.65	0	3.98	100	100	99.4624	0	98.0107	99.2142	83.6266	99.3203	64.7599	0	67.0684	0	0	52.3528	100	100	96.7368	100	99.9872	0	10.1246	0.198038	0.126959	100	ERR4452315	This study
YA00192016	2019	South Africa	KwaZulu-Natal	ST75	L3b.1	QnrVC4	ctxB1	91.7	98.7	99.24	34.65	0	3.98	100	100	99.4624	0	98.0107	99.2142	83.6218	99.3203	64.7599	0	67.0684	0	0	52.3528	100	100	96.7368	100	99.9872	0	10.1246	0.198038	0.126959	100	ERR4452320	This study
YA00085869	2018	South Africa	KwaZulu-Natal	ST75	L3b.1	QnrVC4	ctxB1	91.7	98.7	96	34.65	0	3.98	100	100	99.4624	0	98.0107	99.2142	80.4342	99.3203	64.7599	0	67.0684	0	0	52.3037	100	96.6041	96.7368	100	99.9872	0	10.1246	0.198038	0.126959	100	ERR4452322	This study
YA00193061	2020	South Africa	KwaZulu-Natal	ST75	L3b.1	QnrVC4	ctxB1	91.7	98.7	99.21	34.65	0	3.98	100	100	99.4624	0	98.0107	99.2142	83.6218	99.3203	64.7599	0	67.0684	0	0	52.3037	100	100	96.7368	100	99.9872	0	10.1246	0.198038	0.126959	100	ERR4452321	This study
ZJ0918	2009	China	Zhejiang	ST169	L3b.2	QnrVC4	/	72.19	72.16	99.21	99.7	0	48.89	100	99.2952	99.4624	100	98.0107	99.2142	83.6266	99.3203	64.7599	0	2.74705	0	0	2.49221	100	100	96.7368	100	100	0.334617	10.1246	86.2882	0	0	SRR2738128	Luo et al. J Infect 2016
04-6_S100	2004	China	Zhejiang	ST169	L3b.2	QnrVC4	/	72.19	72.16	99.21	99.7	0	48.89	100	99.2952	99.4624	100	98.0107	99.2142	82.9597	99.3203	64.7599	0	2.74705	0	0	2.44302	100	100	96.7368	100	100	0.334617	10.1246	86.2882	0	0	GCA_009748775	Wang et al. PLoS Negl Trop Dis 2020
03-4_S35	2003	China	Zhejiang	ST169	L3b.2	QnrVC4	/	72.19	72.16	99.21	99.7	0	48.89	100	99.2952	99.4624	100	97.8723	99.2142	83.6218	99.3203	64.7599	0	2.74705	0	0	2.44302	100	100	96.0406	100	100	0.334617	10.1246	86.2882	0	0	GCA_009748825	Wang et al. PLoS Negl Trop Dis 2020
01-32_S32	2001	China	Zhejiang	ST169	L3b.2	QnrVC4	/	72.1	72.06	99.21	99.7	0	48.89	100	99.2952	99.4624	100	98.0107	99.2142	81.6118	99.3203	64.7599	0	2.74705	0	0	2.44302	100	100	96.7368	100	100	0.334617	10.1246	86.2882	0	0	GCA_009748895	Wang et al. PLoS Negl Trop Dis 2020
08-8_S161	2008	China	Zhejiang	ST169	L3b.2	QnrVC4	/	72.45	79.46	97.49	99.7	0	48.9	100	99.2952	99.4624	100	98.0107	99.2142	83.6266	99.3203	64.7599	0	2.74705	0	0	2.44302	100	100	96.7368	99.4199	100	0.334617	10.1246	86.2882	0	0	GCA_009748235	Wang et al. PLoS Negl Trop Dis 2020
ZJ1339	2005	China	Zhejiang	ST169	L3b.2	QnrVC4	/	0	0	99.21	99.7	0	48.89	100	99.2952	99.4624	100	98.0107	99.2142	83.6266	99.3203	64.7599	0	2.74705	0	0	0	100	100	96.7368	100	100	0.334617	10.1246	86.2882	0	0	SRR2738127	Luo et al. J Infect 2016
03-5_S97	2003	China	Zhejiang	ST169	L3b.2	QnrVC4	/	72.1	72.06	99.22	99.7	0	48.89	100	99.2952	99.4624	100	98.0107	99.2142	83.2813	99.3203	64.7599	0	2.74705	0	0	2.44302	100	100	96.7368	100	100	0.334617	10.1246	86.2882	0	0	GCA_009748835	Wang et al. PLoS Negl Trop Dis 2020
03-9_S98	2003	China	Zhejiang	ST169	L3b.2	QnrVC4	/	70.51	70.48	99.21	99.7	0	48.89	100	99.2952	99.4624	100	98.0107	99.2142	83.1205	99.3203	64.7599	0	2.74705	0	0	3.11526	100	100	96.7368	100	100	0.334617	10.1246	86.2882	0	0	GCF_009748805	GenBank
03-12_S34	2003	China	Zhejiang	ST169	L3b.2	QnrVC4	/	71.2	71.16	99.21	99.7	0	48.89	100	99.2952	99.4624	100	98.0107	99.2142	83.2813	99.3203	64.7599	0	2.74705	0	0	3.11526	100	100	96.7368	100	100	0.334617	10.1246	86.2882	0	0	GCA_009748865	Wang et al. PLoS Negl Trop Dis 2020
03-1_S94	2003	China	Zhejiang	ST169	L3b.2	QnrVC4	/	0	0	99.21	99.7	0	48.89	100	99.2952	99.4624	100	98.0107	99.2142	83.2813	99.3203	64.7599	0	2.74705	0	0	0	100	100	96.7368	100	100	0.334617	10.1246	86.2882	0	0	GCA_009748885	Wang et al. PLoS Negl Trop Dis 2020
12-6_S30	2012	China	Zhejiang	ST169	L3b.2	-	/	59.84	66.86	99.21	99.7	0	3.62	100	99.2952	99.4624	100	98.0107	99.2142	83.1725	99.3203	64.7599	0	2.74705	94.096	0	50.7296	100	100	96.7368	100	100	0.530056	10.1246	86.2882	0	0	GCA_009747325	Wang et al. PLoS Negl Trop Dis 2020
10-18_S16	2010	China	Zhejiang	ST169	L3b.2	-	/	72.1	72.06	99.21	99.7	0	3.62	100	99.2952	99.4624	100	98.0107	99.2142	82.8557	99.3203	64.7599	0	2.74705	93.7961	0	52.3037	100	100	96.7368	100	100	0.530056	10.1246	86.2882	0	0	GCA_009747545	Wang et al. PLoS Negl Trop Dis 2020
10-6_S20	2010	China	Zhejiang	ST169	L3b.2	-	/	72.1	72.06	99.21	99.7	0	3.62	100	99.2952	99.4624	100	98.0107	99.2142	82.4205	99.3203	64.7599	0.102507	2.74705	93.6399	0	52.3037	100	100	96.7368	100	100	0.432336	10.1246	86.2882	0	0	GCA_009747515	Wang et al. PLoS Negl Trop Dis 2020
12-2_S156	2012	China	Zhejiang	ST169	L3b.2	-	/	72.1	72.06	99.21	99.7	0	3.62	100	99.2952	99.4624	100	98.0107	99.2142	82.7894	99.3203	64.7599	0.102507	2.74705	94.2771	13.8021	52.3037	100	100	96.7368	100	100	0.432336	57.3988	86.2882	0.210565	0	GCA_009747395	Wang et al. PLoS Negl Trop Dis 2020
10-9_S21	2010	China	Zhejiang	ST169	L3b.2	-	/	72.1	72.06	99.21	99.7	0	3.62	100	99.2952	99.4624	100	98.0107	99.2142	82.4347	99.3203	64.7599	0.102507	2.74705	93.7523	0	52.3037	100	100	96.7368	100	100	0.530056	10.1246	86.2882	0.102186	0	GCA_009747485	Wang et al. PLoS Negl Trop Dis 2020
10-5_S19	2010	China	Zhejiang	ST169	L3b.2	-	/	72.1	72.06	99.21	99.7	0	3.62	100	99.2952	99.4624	100	98.0107	99.2142	81.0632	99.3203	64.7599	0	2.74705	94.0147	0	0.901787	100	100	96.7368	100	100	0.530056	10.1246	86.2882	0.108379	0	GCA_009747505	Wang et al. PLoS Negl Trop Dis 2020
12-1_S28	2012	China	Zhejiang	ST169	L3b.2	-	/	72.1	72.06	99.21	99.48	0	3.62	100	99.2952	99.4624	100	98.0107	99.2142	80.7605	99.3203	64.7599	0.102507	2.74705	93.871	0	50.7132	100	100	96.7368	100	100	0.432336	10.1246	85.7318	0	0	GCA_009747365	Wang et al. PLoS Negl Trop Dis 2020
12-3_S81	2012	China	Zhejiang	ST169	L3b.2	-	/	72.1	72.06	99.21	99.7	0	3.62	100	99.2952	99.4624	100	98.0107	99.2142	81.8719	99.3203	64.7599	0	2.74705	93.6274	0	52.3037	100	100	96.7368	100	100	0.432336	10.1246	86.2882	0	0	GCA_009747335	Wang et al. PLoS Negl Trop Dis 2020
ZJ11010	2011	China	Zhejiang	ST170	L3b.2	-	/	0	0	99.21	99.7	0	47.28	100	99.2952	99.4624	100	98.0107	99.2142	81.7915	99.3203	64.7599	0	2.74705	0	0	0	100	0	26.8745	100	100	0.334617	10.1246	86.2882	0	0	SRR2738126	Luo et al. J Infect 2016
11-3_S23	2011	China	Zhejiang	ST170	L3b.2	-	/	0	0	99.21	99.7	0	47.28	100	99.2952	99.4624	100	98.0107	99.2142	81.6827	99.3203	64.7599	0	2.74705	0	0	0	100	0	26.8745	100	100	0.334617	10.1246	86.2882	0	0	GCA_009747565	Wang et al. PLoS Negl Trop Dis 2020
VC182_14	2014	Argentina		ST170	L3b.2	-	/	49.99	49.97	93.66	99.7	0	21.96	100	99.2952	99.4624	100	98.0107	99.2142	83.6266	99.2901	65.19	0	2.74705	0	0	0	100	100	26.8745	100	100	0.334617	10.1246	86.2882	0	0	ERR1024531	Domman et al. Science 2017
VC849_7	2007	Argentina		ST170	L3b.2	-	/	61.88	55.98	93.66	99.7	2.54	21.96	100	99.2952	99.4624	100	98.0107	99.2142	83.6218	99.2901	64.7599	0	2.74705	0	0	0	100	100	26.8745	100	100	0.334617	10.1246	86.2882	0	0	ERR1024528	Domman et al. Science 2017
CNRVC030214	1999	Mexico		ST170	L3b.2	-	/	0	0	99.21	99.7	0	3.62	100	99.2952	99.4624	100	98.0107	99.2142	83.6218	99.2901	64.7599	0	2.74705	0	0	0	100	100	26.8745	100	100	0.334617	10.1246	86.2882	0	0	ERR2008431	Domman et al. Science 2017
819	2010	Mexico		ST170	L3b.2	-	/	0	0	99.21	99.7	0	3.62	100	99.2952	99.4624	100	98.0107	99.2142	85.3386	99.2901	64.7599	0	2.74705	0	0	0	100	100	26.8745	100	100	0.334617	10.1246	86.2882	0	0	ERR163265	Domman et al. Science 2017
CNRVC030118	1999	Mexico		ST170	L3b.2	-	/	0	0	99.21	99.7	0	3.62	100	99.2952	99.4624	100	98.0107	99.2142	83.6266	99.2901	64.7599	0	2.74705	0	0	0	100	100	26.8745	100	100	0.334617	10.1246	86.2882	0	0	ERR2008354	Domman et al. Science 2017
CNRVC030189	2000	Mexico		ST170	L3b.2	-	/	0	0	99.21	99.7	0	3.62	100	99.2952	99.4624	100	98.0107	99.2142	83.6266	99.2901	64.7599	0	2.74705	0	0	0	100	100	26.8745	100	100	0.334617	10.1246	86.2882	0	0	ERR2008415	Domman et al. Science 2017
CNRVC030227	2000	Mexico		ST170	L3b.2	-	/	8.74	5.13	99.21	99.7	3.89	5.2	100	99.2952	99.4624	100	98.0107	99.2142	83.6266	99.2901	64.7599	0	2.74705	0	0	0	100	100	30.5584	100	100	0.334617	10.1246	86.2882	0	0	ERR2008745	Domman et al. Science 2017
CNRVC030121	1999	Mexico		ST170	L3b.2	-	/	0	0	99.21	99.7	0	3.62	100	99.2952	99.4624	100	98.0107	99.2142	83.6266	99.2901	64.7599	0	2.74705	0	0	0	100	100	26.8745	100	100	0.334617	10.1246	86.2882	0	0	ERR2008356	Domman et al. Science 2017
391	2010	Mexico		ST170	L3b.2	-	/	3.83	3.83	95.53	99.7	0	3.62	100	99.2952	99.4624	100	98.0107	99.2142	96.538	99.2901	64.7599	0	2.74705	0	0	0	100	100	30.6744	100	100	0.334617	10.1246	86.2882	0	0	ERR163261	Domman et al. Science 2017
667	2010	Mexico		ST170	L3b.2	-	incomplete	25.56	21.11	96.51	99.7	7.38	8.04	100	99.2952	99.4624	100	98.0107	99.2142	96.538	99.2901	64.7599	0	2.74705	0	0	0	100	100	36.6788	100	100	0.334617	10.1246	86.2882	0	0	ERR163264	Domman et al. Science 2017
586	2010	Mexico		ST170	L3b.2	-	/	0	0	94.96	99.7	10.71	5.5	100	99.2952	99.4624	100	98.0107	99.2142	96.538	99.2901	64.7599	0	2.74705	0	0	0	100	100	30.5584	100	100	0.334617	10.1246	86.2882	0	0	ERR163262	Domman et al. Science 2017
M299	1965	Turkmenistan		ST75	Not determined	QnrVC4	/	0	0	99.17	99.7	0	3.47	100.01	100	99.4729	100	98.0107	99.2142	78.8072	99.3203	64.7599	1.77678	2.74705	0	0	0	100	99.6687	96.7513	100	100	78.7889	10.1246	86.2882	0	0	GCA_001637555	GenBank
56	1995	Ukraine	Donetsk Oblast	ST75	L3b.3	-	/	0	0	52.79	92.4	0	3.07	99	100	99.4624	50.0799	80.5397	91.1963	80.6943	99.3203	64.7168	0	2.52679	0	0	0	100	0	89.079	97.7744	100	0.334617	10.1246	77.4708	0	0	GCF_002204105	GenBank
866	1996	Ukraine	Autonomous Republic of Crimea	ST75	L3b.3	-	/	0	0	65.84	95.39	0	3.23	100	98.8934	99.4624	53.9169	87.407	96.9852	79.7862	99.3203	59.0538	0	2.7502	0	0	0	100	0	88.5859	98.4728	100	0.334617	10.1246	80.9694	0	0	GCF_002204085	GenBank
Ogawa18963	2007	Russia	Rostov Oblast	ST75	L3b.3	QnrVC4	/	77.18	70.15	99.21	99.7	0	3.62	100	100	99.4624	100	98.0107	99.2142	83.6266	99.3203	64.7168	0	2.76279	0	99.6754	2.49221	100	0	96.7368	100	100	0.334617	10.1246	86.2882	0	0	GCF_003096115	GenBank
85		Ukraine	Zaporizhia Oblast	ST75	L3b.3	QnrVC4	/	0	0	99.21	99.69	0	3.61	100	100	99.4624	99.96	97.9934	99.2142	79.0437	99.3203	64.7168	0	2.76279	0	0	0	100	0	96.7368	100	100	0.334617	10.1246	86.2882	0	0	GCF_002196255	GenBank
M1524	2013	Russia	Republic of Kalmykia	ST75	L3b.3	QnrVC4	/	0	0	99.23	99.7	0.96	4.45	100	100	99.4624	100	97.9588	99.2142	82.9455	99.3203	64.7168	0	3.12151	0	0	0	100	0	96.7368	100	100	0.334617	10.1246	86.2882	0	0	GCF_001641705	GenBank
M1518	2012	Russia	Republic of Kalmykia	ST75	L3b.3	QnrVC4	/	0	0	99.24	99.7	0.96	4.44	100	100	99.4624	100	98.0107	99.2142	83.5651	99.3203	64.7168	0	3.12151	0	0	0	100	0	96.7368	100	100	0.334617	10.1246	86.2882	0	0	GCF_001641685	GenBank
2613	2015	Russia	Republic of Kalmykia	ST75	L3b.3	QnrVC4	/	0	0	99.22	99.7	0.96	4.3	100	100	99.4624	100	97.6994	99.2142	83.5556	99.3203	64.7168	0	3.12151	0	0	0	100	0	96.7368	100	100	0.334617	10.1246	86.2882	0	0	GCF_003057055	GenBank
2688	2015	Russia	Republic of Kalmykia	ST75	L3b.3	QnrVC4	/	0	0	99.21	99.7	0.96	4.44	100	100	99.4624	100	98.0107	99.2142	83.5887	99.3203	64.7168	0	3.12151	0	0	0	100	0	96.7368	100	100	0.334617	10.1246	86.2882	0	0	GCF_003056975	GenBank
2687	2015	Russia	Republic of Kalmykia	ST75	L3b.3	QnrVC4	/	0	0	99.01	99.7	0.96	4.44	100	100	99.4624	100	98.0107	99.2142	83.6029	99.3203	64.7168	0	3.12151	0	0	0	100	0	96.7368	100	100	0.334617	10.1246	86.2882	0	0	GCF_003057075	GenBank
124	2015	Russia	Republic of Kalmykia	ST75	L3b.3	QnrVC4	/	0	0	99.15	99.7	0	4.44	100	100	99.4624	100	98.0107	99.2142	83.5982	99.3203	64.7168	0	3.12151	0	0	0	100	0	96.7513	100	100	0.334617	10.1246	86.2882	0	0	GCF_003057085	GenBank
ZJ0937	2009	China	Zhejiang	ST75	L3b.4	QnrVC4	/	0	0	99.21	37.52	100	3.63	100	100	99.4624	100	98.0107	99.2142	94.0598	99.3203	64.7599	0	2.74705	0	0	0	100	100	96.7368	100	100	0.133254	10.1246	79.8661	0	0	SRR2738132	Luo et al. J Infect 2016
ZJ0921	2009	China	Zhejiang	ST75	L3b.4	QnrVC4	/	72.45	79.46	99.21	99.7	100	3.63	100	100	99.4624	100	98.0107	99.2142	94.0598	99.3203	64.7599	0	2.74705	0	0	4.72209	100	100	96.7368	100	100	0.334617	10.1246	86.2882	0	0	SRR2738130	Luo et al. J Infect 2016
ZJ0946	2009	China	Zhejiang	ST75	L3b.4	QnrVC4	/	72.54	79.55	98.95	99.7	100	3.63	100	100	99.4624	100	98.0107	99.2142	94.0645	99.3203	64.7599	0	2.74076	0	0	4.72209	100	100	96.7368	100	100	0.334617	10.1246	86.2882	0	0	SRR2738134	Luo et al. J Infect 2016
06-11_S39	2006	China	Zhejiang	ST75	L3b.4	QnrVC4	/	0	0	99.21	99.7	100	3.62	100	100	99.4624	100	98.0107	99.2142	93.7429	99.3203	64.7599	0	2.74705	0	0	0	100	100	96.7368	100	100	0.334617	10.1246	86.2882	0	0	GCA_009748725	Wang et al. PLoS Negl Trop Dis 2020
08-12_S128	2008	China	Zhejiang	ST75	L3b.4	QnrVC4	/	0	0	89.74	99.7	100	3.62	100	100	99.4624	91.7466	98.0107	99.2142	93.9132	99.3203	64.7599	0	2.74705	0	0	0	100	79.8454	96.7368	100	100	0.334617	10.1246	86.2882	0	0	GCA_009748485	Wang et al. PLoS Negl Trop Dis 2020
12-5_S29	2012	China	Zhejiang	ST75	L3b.4	QnrVC4	/	63.9	63.91	99.21	99.7	100	3.62	100	100	99.4624	100	98.0107	99.2142	93.8848	99.3203	64.7599	0	2.74705	0	0	3.91868	100	100	96.7368	100	100	0.334617	10.1246	86.2882	0	0	GCA_009747285	Wang et al. PLoS Negl Trop Dis 2020
09-38_S50	2009	China	Zhejiang	ST75	L3b.4	QnrVC4	/	71.48	64.45	99.21	99.7	100	3.62	100	100	99.4624	100	98.0107	99.2142	93.9037	99.3203	64.7599	0	2.74705	0	0	4.60731	100	100	96.7368	100	100	0.334617	10.1246	86.2882	0	0	GCA_009747805	Wang et al. PLoS Negl Trop Dis 2020
09-28_S40	2009	China	Zhejiang	ST75	L3b.4	QnrVC4	/	65.4	65.42	99.21	99.7	100	3.62	100	100	99.4624	100	98.0107	99.2142	94.0645	99.3203	64.7599	0	2.74705	0	0	4.6729	100	100	96.7368	100	100	0.334617	10.1246	86.2882	0	0	GCA_009747915	Wang et al. PLoS Negl Trop Dis 2020
09-16_S26	2009	China	Zhejiang	ST75	L3b.4	QnrVC4	/	0	0	99.21	99.7	100	3.62	100	100	99.4624	100	98.0107	99.2142	94.0645	99.3203	64.7599	0	2.74705	0	0	0	100	100	96.7368	100	100	0.334617	10.1246	86.2882	0	0	GCA_009748125	Wang et al. PLoS Negl Trop Dis 2020
07-16_S121	2007	China	Zhejiang	ST75	L3b.4	QnrVC4	/	0	0	99.21	99.7	100	3.62	100	100	99.4624	100	98.0107	99.2142	93.9037	99.3203	64.7599	0	2.74705	0	0	0	100	100	96.7368	100	100	0.334617	10.1246	86.2882	0	0	GCA_009748615	Wang et al. PLoS Negl Trop Dis 2020
12-4_S82	2012	China		ST75	L3b.4	QnrVC4	/	69.58	69.59	99.21	99.7	100	3.62	100	100	99.4624	100	98.0107	99.2142	93.0997	99.3203	64.7599	0	2.74705	0	0	3.54156	100	100	96.7368	100	100	0.334617	10.1246	86.2882	0	0	GCA_009747265	Wang et al. PLoS Negl Trop Dis 2020
09-39_S51	2009	China	Zhejiang	ST75	L3b.4	QnrVC4	/	72.1	72.06	99.21	99.7	100	3.62	100	100	99.4624	100	98.0107	99.2142	93.9037	99.3203	64.7599	0	2.74705	0	0	2.44302	100	100	96.7368	100	100	0.334617	10.1246	86.2882	0	0	GCA_009747765	Wang et al. PLoS Negl Trop Dis 2020
ZJ0938	2009	China	Zhejiang	ST75	L3b.4	QnrVC4	/	72.19	72.16	99.21	99.7	100	3.63	100	100	99.4624	100	98.0107	99.2142	94.0598	99.3203	64.7599	0	2.74705	0	0	2.49221	100	100	96.7368	100	100	0.334617	10.1246	86.2882	0	0	SRR2738133	Luo et al. J Infect 2016
ZJ0926	2009	China	Zhejiang	ST75	L3b.4	QnrVC4	/	72.45	79.46	99.21	99.7	100	3.63	100	100	99.4624	100	98.0107	99.2142	94.0645	99.3203	65.6487	0	2.74705	0	0	2.49221	100	100	96.7368	100	100	0.334617	10.1246	86.2882	0	0	SRR2738131	Luo et al. J Infect 2016
08-14_S129	2008	China	Zhejiang	ST75	L3b.4	QnrVC4	/	0	0	99.21	99.7	100	3.62	100	100	99.4624	100	98.0107	99.2142	88.5689	99.3203	64.7312	0	2.74705	0	0	0	100	100	96.7368	100	100	0.334617	10.1246	86.2882	0	0	GCA_009748435	Wang et al. PLoS Negl Trop Dis 2020
09-26_S38	2009	China	Zhejiang	ST75	L3b.4	QnrVC4	/	72.19	72.16	99.21	99.7	100	3.62	100	100	99.4624	100	98.0107	99.2142	93.601	99.3203	64.7599	0	2.74705	0	0	2.44302	100	100	96.7368	100	100	0.334617	10.1246	86.2882	0	0	GCA_009747945	Wang et al. PLoS Negl Trop Dis 2020
09-17_S30	2009	China	Zhejiang	ST75	L3b.4	QnrVC4	/	70.53	77.54	99.21	99.7	100	3.62	100	100	99.4624	100	98.0107	99.2142	94.0645	99.3203	64.7599	0	2.74705	0	0	4.6729	100	100	96.7368	100	100	0.334617	10.1246	86.2882	0	0	GCA_009748105	Wang et al. PLoS Negl Trop Dis 2020
08-3_S137	2008	China	Zhejiang	ST75	L3b.4	QnrVC4	/	72.19	72.16	99.21	99.68	100	3.62	99.89	100	99.4624	100	98.0107	99.2142	87.8311	99.3203	64.7599	3.30817	2.74705	0	0	3.11526	100	100	96.7368	100	100	0.926858	10.1246	86.2127	59.8997	0	GCA_009748325	Wang et al. PLoS Negl Trop Dis 2020
08-10_S23	2008	China	Zhejiang	ST75	L3b.4	QnrVC4	/	72.19	72.16	99.12	97.27	100	3.36	99.85	98.34	99.3042	96.5228	97.4745	99.2142	90.3235	99.3203	64.7312	0	2.74705	0	0	3.11526	96.4737	99.6963	96.7078	99.4613	100	0.334617	10.1246	85.43	0	0	GCA_009748525	Wang et al. PLoS Negl Trop Dis 2020
R16.3424	2009	Taiwan	Taiwan Province	ST725	L3b.4	QnrVC4	ctxB3	98.7	91.66	99.21	99.7	100	3.63	100	100	99.4624	100	98.0107	99.2142	94.0645	99.3203	64.7599	0	2.74705	0	0	4.72209	100	100	96.7368	100	100	0.334617	10.1246	86.2882	0	0	SRR7791608	Tu et al. Emerg Infect Dis 2020
R16.3428	2010	Taiwan	Taichung	ST726	L3b.4	QnrVC4	ctxB3	98.7	91.66	99.21	99.7	100	3.63	100	100	99.4624	100	98.0107	99.2142	94.0598	99.3203	64.7599	1.19902	2.74705	0	0	4.72209	100	100	96.7368	100	100	0.334617	10.1246	86.2882	0	0	SRR7791602	Tu et al. Emerg Infect Dis 2020
R16.3449	2014	Taiwan	Taiwan Province	ST726	L3b.4	QnrVC4	ctxB3	98.7	91.66	99.21	99.7	100	3.63	100	100	99.4624	100	98.0107	99.2142	94.0598	99.3203	64.7599	0	2.74705	0	0	4.72209	100	100	96.7368	100	100	0.334617	10.1246	86.2882	0	0	SRR7791618	Tu et al. Emerg Infect Dis 2020
R16.4831	2016	Taiwan	Taiwan Province	ST75	L3b.4	QnrVC4	ctxB3	98.7	91.66	99.21	99.7	100	3.62	100	100	99.4624	100	98.0107	99.2142	94.0645	99.3203	64.7599	0	2.74705	0	0	2.44302	100	100	96.7368	100	100	0.334617	10.1246	86.2882	0	0	SRR8668521	Tu et al. Emerg Infect Dis 2020
R18.2414	2018	Taiwan	Taoyuan	ST75	L3b.4	QnrVC4	ctxB3	98.7	91.66	99.21	99.7	100	3.62	100	100	99.4624	100	98.0107	99.2142	94.0645	99.3203	64.7599	0	2.74705	0	0	2.49221	100	100	96.7368	100	100	0.334617	10.1246	86.2882	0	0	SRR8668514	Tu et al. Emerg Infect Dis 2020
R16.3423	2009	Taiwan	NewTaipei	ST75	L3b.4	QnrVC4	ctxB3	98.73	91.31	99.21	99.7	100	3.63	100	100	99.4624	100	98.0107	99.2142	94.0598	99.3203	64.7599	0	2.74705	0	0	3.93507	100	100	96.7368	100	100	0.334617	10.1246	86.2882	0	0	SRR7791607	Tu et al. Emerg Infect Dis 2020
R16.3440	2012	Taiwan	Taiwan Province	ST75	L3b.4	QnrVC4	ctxB3	98.7	91.66	99.21	99.7	100	3.63	100	100	99.4624	100	97.9934	99.2142	94.0598	99.3203	64.7599	0	2.74705	0	0	2.49221	100	100	96.7368	100	100	0.334617	10.1246	86.2882	0	0	SRR7791597	Tu et al. Emerg Infect Dis 2020
C12.0861	2012	Taiwan	Taiwan Province	ST75	L3b.4	QnrVC4	ctxB3	98.7	91.66	99.21	99.7	100	3.63	100	100	99.4624	100	98.0107	99.2142	94.0598	99.3203	64.7599	0	2.74705	0	0	2.49221	100	100	96.7368	100	100	0.334617	10.1246	86.2882	0	0	SRR7791632	Tu et al. Emerg Infect Dis 2020
C12.0862	2012	Taiwan	Taiwan Province	ST75	L3b.4	QnrVC4	ctxB3	98.7	91.66	99.21	99.7	100	3.63	100	100	99.4624	100	98.0107	99.2142	94.0598	99.3203	64.7599	0	2.74705	0	0	2.49221	100	100	96.7368	100	100	0.334617	10.1246	86.2882	0	0	SRR7791629	Tu et al. Emerg Infect Dis 2020
ZJ07019	2007	China	Zhejiang	ST75	L3b.4	QnrVC4	/	0	0	99.21	99.68	100	3.63	100	100	99.4624	100	98.0107	99.2142	94.0598	99.3203	65.2186	0	2.74705	0	0	0	100	100	96.7368	100	100	0.334617	10.1246	86.2882	0	0	SRR2738124	Luo et al. J Infect 2016
R16.3425	2009	Taiwan	Tainan	ST75	L3b.4	QnrVC4	ctxB3	98.7	91.66	99.21	99.7	100	3.63	100	100	99.4624	100	98.0107	99.2142	94.0598	99.3203	64.7599	0	2.74705	0	0	2.49221	100	100	96.7368	100	100	0.334617	10.1246	86.2882	0	0	SRR7791621	Tu et al. Emerg Infect Dis 2020
ZJ1336	2005	China	Zhejiang	ST75	L3b.4	-	/	0	0	99.21	99.7	100	3.63	100	100	99.4624	100	98.0107	99.2142	94.0645	99.3203	64.7599	0	2.74705	0	0	0	100	100	96.7368	100	100	0.334617	10.1246	86.2882	0	0	SRR2738136	Luo et al. J Infect 2016
R16.3023	2016	Taiwan	Taichung	ST75	L3b.4	QnrS1	ctxB3	98.7	91.66	99.21	99.7	100	3.63	100	100	99.4624	100	98.0107	99.2142	94.0645	99.3203	64.7599	0	2.74705	0	0	2.49221	100	100	96.7368	100	100	0.334617	10.1246	86.2882	0	0	SRR7791624	Tu et al. Emerg Infect Dis 2020
R18.2415	2018	Taiwan	Taiwan Province	ST75	L3b.4	-	ctxB3	98.7	91.66	99.21	99.7	100	3.62	100	100	99.4624	100	98.0107	99.2142	94.0598	99.3203	64.7599	0	2.74705	0	0	2.49221	100	100	96.7368	100	100	0.334617	10.1246	86.2882	0	0	SRR8668513	Tu et al. Emerg Infect Dis 2020
09-8_S57	2009	China	Zhejiang	ST75	L3b.4	QnrVC4	/	0	0	99.21	99.7	100	3.62	100	100	99.4624	100	98.0107	99.2142	93.9037	99.3203	64.7599	0	2.74705	0	0	0	100	100	96.7368	100	100	0.334617	10.1246	86.2882	0	0	GCA_009747685	Wang et al. PLoS Negl Trop Dis 2020
09-9_S58	2009	China	Zhejiang	ST75	L3b.4	QnrVC4	/	0	0	99.21	99.7	100	3.62	100	100	99.4624	100	98.0107	99.2142	94.0645	99.3203	64.7599	0	2.74705	0	0	0	100	100	96.7368	100	100	0.334617	10.1246	86.2882	0	0	GCA_009747665	Wang et al. PLoS Negl Trop Dis 2020
09-12_S142	2009	China	Zhejiang	ST75	L3b.4	QnrVC4	/	0	0	99.21	99.7	100	3.62	100	100	99.4624	100	98.0107	99.2142	90.8768	99.3203	64.7599	0	2.74705	0	0	0	100	100	96.7368	100	100	0.334617	10.1246	86.2882	0	0	GCA_009748265	Wang et al. PLoS Negl Trop Dis 2020
09-13_S143	2009	China	Zhejiang	ST75	L3b.4	QnrVC4	/	0	0	99.21	99.7	100	3.62	100	100	99.4624	100	97.8031	99.2142	92.8348	99.3203	64.7599	0	2.74705	0	0	0	100	100	96.7368	100	100	0.334617	10.1246	86.2882	0	0	GCA_009748185	Wang et al. PLoS Negl Trop Dis 2020
ZJ0911	2009	China	Zhejiang	ST75	L3b.4	QnrVC4	/	0	0	99.21	99.7	100	3.63	100	100	99.4624	100	98.0107	99.2142	94.0598	99.3203	64.7312	0	2.74705	0	0	0	100	100	96.7368	100	100	0.334617	10.1246	86.2882	0	0	SRR2738125	Luo et al. J Infect 2016
09-10_S141	2009	China	Zhejiang	ST75	L3b.4	QnrVC4	/	0	0	99.21	99.7	100	3.62	99.95	100	99.4624	100	98.0107	99.2142	93.847	99.3203	64.7599	0	2.74705	0	0	0	100	100	96.7368	100	100	0.334617	10.1246	86.2882	0	0	GCA_009748205	Wang et al. PLoS Negl Trop Dis 2020
ZJ0917	2009	China	Zhejiang	ST75	L3b.4	QnrVC4	/	0	0	99.21	99.7	100	3.63	100	100	99.4624	100	98.0107	99.2142	94.0598	99.3203	64.7599	0	2.74705	0	0	0	100	100	96.7368	100	100	0.334617	10.1246	86.2882	0	0	SRR2738129	Luo et al. J Infect 2016
06-8_S158	2006	China	Zhejiang	ST75	L3b.4	QnrVC4	/	0	0	99.21	99.7	100	3.62	100	100	99.4624	100	98.0107	99.2142	93.9321	99.3203	64.7599	95.1884	2.74705	0	0	0	100	100	96.7368	100	100	0.98016	10.1246	86.2882	0.87942	0	GCA_009748685	Wang et al. PLoS Negl Trop Dis 2020
10-12_S11	2010	China	Zhejiang	ST75	L3b.4	QnrVC4	/	0	0	99.21	99.7	100	3.62	100	100	99.4624	100	97.6994	99.2142	92.6693	99.3203	64.7599	95.1884	2.74705	0	0	0	100	100	96.7368	100	100	0.98016	10.1246	86.2882	0.87942	0	GCA_009747645	Wang et al. PLoS Negl Trop Dis 2020
10-14_S13	2010	China	Zhejiang	ST75	L3b.4	QnrVC4	/	0	0	99.21	99.7	100	3.62	100	100	99.4624	100	98.0107	99.2142	91.9457	99.3203	64.7599	95.1884	2.74705	0	0	0	100	100	96.7368	100	100	0.98016	10.1246	86.2882	0.87942	0	GCA_009747575	Wang et al. PLoS Negl Trop Dis 2020
ZJ10014	2010	China	Zhejiang	ST75	L3b.4	QnrVC4	ctxB3	98.7	91.66	99.21	99.7	100	3.63	100	100	99.4624	100	98.0107	99.2142	94.0598	99.3203	64.7599	0	2.74705	0	0	2.49221	100	100	96.7368	100	100	0.334617	10.1246	86.2882	0	0	SRR2738135	Luo et al. J Infect 2016
07-12_S118	2007	China	Zhejiang	ST75	L3b.4	QnrVC4	ctxB3	98.7	91.66	98.75	36.07	100	3.62	100	100	99.4624	100	98.0107	99.2142	92.5747	99.3203	64.7599	0	2.74705	0	0	6.73881	100	100	96.0841	100	100	0.133254	10.1246	79.8661	0	0	GCA_009748645	Wang et al. PLoS Negl Trop Dis 2020
MS6	2008	Thailand		ST75	L3b.4	QnrVC4	ctxB3	98.7	91.66	99.21	99.7	100	3.63	100	100	99.4624	100	98.0107	99.2142	94.0645	99.3203	64.7599	0	2.74705	0	0	50.041	100	100	96.5772	100	100	0.133254	10.1246	86.2882	0	0	AP014524/AP014525	Okada et al. PLoS One 2014
09-31_S44	2009	China	Zhejiang	ST75	L3b.4	QnrVC4	/	66.98	67	88.89	98.72	100	3.62	100	100	99.4624	98.5412	98.0107	99.2142	94.003	99.3203	64.7599	0	2.74705	0	0	4.6729	100	73.3573	96.7368	100	100	0.334617	10.1246	86.2882	0	0	GCA_009747875	Wang et al. PLoS Negl Trop Dis 2020
08-4_S138	2008	China	Zhejiang	ST75	L3b.4	QnrVC4	/	79.45	72.41	99.21	99.7	100	3.62	100	100	99.4624	100	98.0107	99.2142	92.1774	99.3203	64.7599	0	2.74705	0	0	2.44302	100	100	96.7368	100	100	0.334617	10.1246	86.2882	0	0	GCA_009748285	Wang et al. PLoS Negl Trop Dis 2020
09-18_S31	2009	China	Zhejiang	ST75	L3b.4	QnrVC4	/	70.34	70.35	99.21	99.7	100	3.62	100	100	99.4624	100	98.0107	99.2142	94.0645	99.3203	64.7599	0	2.74705	0	0	4.72209	100	100	96.7368	100	100	0.334617	10.1246	86.2882	0	0	GCA_009748085	Wang et al. PLoS Negl Trop Dis 2020
09-6_S55	2009	China	Zhejiang	ST75	L3b.4	QnrVC4	/	68.27	68.28	99.21	99.69	100	3.62	100	100	99.4624	100	98.0107	99.2142	93.9084	99.3203	64.7599	0	2.74705	0	0	4.72209	100	100	96.7368	100	100	0.334617	10.1246	86.2882	0	0	GCA_009747745	Wang et al. PLoS Negl Trop Dis 2020
08-20_S133	2008	China	Zhejiang	ST75	L3b.4	QnrVC4	/	0	0	91.12	97.68	100	3.36	100	100	99.4624	93.6651	95.9004	99.2142	90.437	99.3203	64.7599	0	2.74705	0	0	0	100	97.2667	94.7063	100	100	0.334617	10.1246	86.2882	0	0	GCA_009748405	Wang et al. PLoS Negl Trop Dis 2020
08-21_S134	2008	China	Zhejiang	ST75	L3b.4	QnrVC4	/	0	0	98.73	99.7	100	3.62	99.85	100	99.4624	100	98.0107	99.2142	93.5443	99.3203	64.7312	0	2.74705	0	0	0	100	100	96.4612	100	100	0.334617	10.1246	86.2882	0	0	GCA_009748385	Wang et al. PLoS Negl Trop Dis 2020
08-22_S135	2008	China	Zhejiang	ST75	L3b.4	QnrVC4	/	0	0	98.85	96.57	100	3.62	97.67	100	99.4624	96.283	98.0107	97.2097	89.2215	99.3203	62.4229	0	2.74705	0	0	0	96.6076	100	93.8071	100	100	0.201362	10.1246	80.5356	0	0	GCA_009748345	Wang et al. PLoS Negl Trop Dis 2020
09-40_S53	2009	China	Zhejiang	ST75	L3b.4	QnrVC4	/	67.35	74.36	99.21	99.7	100	3.62	100	100	99.4624	100	98.0107	99.2142	93.4213	99.3203	64.7599	0	2.74705	0	0	3.93507	100	100	96.7368	100	100	0.334617	10.1246	86.2882	0	0	GCA_009747755	Wang et al. PLoS Negl Trop Dis 2020
09-27_S39	2009	China	Zhejiang	ST75	L3b.4	QnrVC4	/	67.35	74.36	99.21	99.7	100	3.62	100	100	99.4624	100	97.8031	99.2142	92.5227	99.3203	64.7599	0	2.74705	0	0	3.93507	100	100	96.7368	100	100	0.334617	10.1246	86.2882	0	0	GCA_009747905	Wang et al. PLoS Negl Trop Dis 2020
10-16_S65	2010	China	Zhejiang	ST75	L3b.4	QnrVC4	/	67.22	74.23	99.21	99.7	100	3.62	100	100	99.4624	100	98.0107	99.2142	93.2463	99.3203	64.7599	0	2.74705	0	0	3.93507	100	100	96.7368	100	100	0.334617	10.1246	86.2882	0	0	GCA_009747605	Wang et al. PLoS Negl Trop Dis 2020
11-7_S27	2011	China	Zhejiang	ST75	L3b.4	QnrVC4	/	68	68.01	99.21	99.67	100	3.62	100	100	99.4624	100	98.0107	99.2142	93.3173	99.3203	64.7599	0	2.74705	0	0	3.50877	100	100	96.7368	100	100	0.334617	10.1246	86.2882	0	0	GCA_009747375	Wang et al. PLoS Negl Trop Dis 2020
10-15_S14	2010	China	Zhejiang	ST75	L3b.4	QnrVC4	/	35.03	35.06	99.18	99.56	100	3.37	100	100	98.482	100	94.6203	99.2142	85.3623	99.3203	64.7599	0	2.74705	0	0	2.5414	100	100	96.7368	100	100	0.334617	10.1246	86.2882	0	0	GCA_009747615	Wang et al. PLoS Negl Trop Dis 2020
11-6_S26	2011	China	Zhejiang	ST75	L3b.4	QnrVC4	/	68.99	69.01	99.21	99.7	100	3.62	100	100	99.4624	100	98.0107	99.2142	94.0645	99.3203	64.7599	0	10.9898	0	0	3.93507	100	100	96.7368	100	100	0.334617	10.1246	86.2882	0	75.5334	GCA_009747415	Wang et al. PLoS Negl Trop Dis 2020
R16.3446	2013	Taiwan	Kaohsiung	ST75	L3b.4	QnrVC4	ctxB3	98.7	91.66	99.21	99.7	100	5.07	100	100	99.4624	100	98.0107	99.2142	94.0645	99.3203	64.7599	0	2.74705	0	0	2.49221	100	100	96.7368	100	100	0.334617	10.1246	86.2882	0	0	SRR7791615	Tu et al. Emerg Infect Dis 2020
R16.3439	2011	Taiwan	Tainan	ST727	L3b.4	QnrVC4	ctxB3	98.7	91.66	99.21	99.7	100	4.03	100	100	99.4624	100	98.0107	99.2142	94.0598	99.3203	64.7599	0	2.74705	0	0	2.49221	100	100	96.7368	100	100	0.334617	10.1246	86.2882	0	0	SRR7791598	Tu et al. Emerg Infect Dis 2020
R16.3445	2013	Taiwan	Taiwan Province	ST75	L3b.4	QnrVC4	ctxB3	98.7	91.66	99.21	99.7	100	3.63	100	100	99.4624	100	98.0107	99.2142	94.0598	99.3203	64.7599	0	2.74705	0	0	2.49221	100	100	96.7368	100	100	0.334617	10.1246	86.2882	0	0	SRR7791593	Tu et al. Emerg Infect Dis 2020
R16.5186	2015	Taiwan	Kaohsiung	ST75	L3b.4	QnrVC4	ctxB3	98.7	91.66	99.21	99.7	100	5.05	100	100	99.4624	100	98.0107	99.2142	94.0645	99.3203	64.7599	0	2.74705	0	0	4.72209	100	100	96.7368	100	100	0.334617	10.1246	86.2882	0	0	SRR7791639	Tu et al. Emerg Infect Dis 2020
R16.5188	2015	Taiwan	Kaohsiung	ST75	L3b.4	QnrVC4	ctxB3	98.7	91.66	99.21	99.7	100	3.63	100	100	99.4624	100	98.0107	99.2142	94.0598	99.3203	64.7599	0	2.74705	0	0	4.72209	100	100	96.7368	100	100	0.334617	10.1246	86.2882	0	0	SRR7791641	Tu et al. Emerg Infect Dis 2020
R16.5187	2015	Taiwan	Kaohsiung	ST75	L3b.4	QnrVC4	ctxB3	98.7	91.66	99.21	99.7	100	3.63	100	100	99.4624	100	98.0107	99.2142	94.0645	99.3203	64.7599	0	2.74705	0	0	4.72209	100	100	96.7368	100	100	0.334617	10.1246	86.2882	0	0	SRR7791642	Tu et al. Emerg Infect Dis 2020
R16.3057	2016	Taiwan	Taiwan Province	ST75	L3b.4	-	ctxB3	98.7	91.66	99.21	99.7	100	3.99	100	100	99.4624	100	98.0107	99.2142	83.6266	99.3203	64.7599	0	2.74705	0	0	2.49221	100	100	96.7368	100	99.9872	0.334617	10.1246	86.2882	0	0	SRR7791611	Tu et al. Emerg Infect Dis 2020
R18.2633	2018	Taiwan	Taiwan Province	ST75	L3b.4	QnrVC4	ctxB3	98.7	91.66	99.21	99.7	100	3.63	100	100	99.4624	100	98.0107	99.2142	83.6266	99.3203	64.7599	0	2.74705	0	0	2.49221	100	100	96.7368	100	99.9872	0.334617	10.1246	86.2882	0	0	SRR8668526	Tu et al. Emerg Infect Dis 2020
R18.1640	2018	Taiwan	Taiwan Province	ST75	L3b.4	QnrVC4	ctxB3	98.7	91.66	99.21	99.7	100	3.63	100	100	99.4624	100	98.0107	99.2142	83.6266	99.3203	64.7599	0	2.74705	0	0	2.49221	100	100	96.7368	100	99.9872	0.334617	10.1246	86.2882	0	0	SRR7791606	Tu et al. Emerg Infect Dis 2020
R17.6060	2017	Taiwan	Taichung	ST75	L3b.4	QnrVC4	ctxB3	98.7	91.66	99.21	99.7	100	3.63	100	100	99.4624	100	98.0107	99.2142	83.6218	99.3203	64.7599	0	2.74705	0	0	2.49221	100	100	96.7368	100	99.9872	0.334617	10.1246	86.2882	0	0	SRR7791634	Tu et al. Emerg Infect Dis 2020
R18.2632	2018	Taiwan	Chaiyi County	ST75	L3b.4	QnrVC4	ctxB3	98.7	91.66	99.21	99.7	100	3.63	100	100	99.4624	100	98.0107	99.2142	83.6218	99.3203	64.7599	0	2.74705	0	0	2.49221	100	100	96.7368	100	99.9872	0.334617	10.1246	86.2882	0	0	SRR8668527	Tu et al. Emerg Infect Dis 2020
R16.3427	2010	Taiwan	Taoyuan	ST75	L3b.4	QnrVC4	ctxB3	98.7	91.66	99.21	99.7	100	3.63	100	100	99.4624	100	98.0107	99.2142	94.0645	99.3203	64.7599	0	2.74705	0	0	2.49221	100	100	96.7368	100	100	0.334617	10.1246	86.2882	0	0	SRR7791622	Tu et al. Emerg Infect Dis 2020
R16.3450	2014	Taiwan	Taiwan Province	ST75	L3b.4	QnrVC4	ctxB3	98.7	91.66	99.21	99.7	100	3.63	100	100	99.4624	100	98.0107	99.2142	83.6218	99.3203	64.7599	0	2.74705	0	0	2.49221	100	100	96.7368	100	99.9872	0.334617	10.1246	86.2882	0	0	SRR7791619	Tu et al. Emerg Infect Dis 2020
R16.4299	2016	Taiwan	Taiwan Province	ST75	L3b.4	QnrVC4	ctxB3	98.7	91.66	99.21	99.7	100	3.63	100	100	99.4624	100	98.0107	99.2142	83.6218	99.3203	64.7599	0	2.74705	0	0	52.3037	100	100	96.7368	100	99.9872	0.334617	10.1246	86.2882	0	0	SRR7791604	Tu et al. Emerg Infect Dis 2020
R16.3223	2016	Taiwan	Taiwan Province	ST75	L3b.4	QnrVC4	ctxB3	98.7	91.66	99.21	99.7	100	3.63	100	100	99.4624	100	98.0107	99.2142	83.6218	99.3203	64.7599	0	2.74705	0	0	2.49221	100	100	96.7368	100	99.9872	0.334617	10.1246	86.2882	0	0	SRR7791612	Tu et al. Emerg Infect Dis 2020
R16.3443	2013	Taiwan	Taiwan Province	ST728	L3b.4	QnrVC4	ctxB3	98.7	91.66	99.21	99.7	100	3.63	100	100	99.4624	100	98.0107	99.2142	94.0645	99.3203	64.7599	0	2.74705	0	0	2.49221	100	100	96.7368	100	100	0.334617	10.1246	86.2882	0	0	SRR8668522	Tu et al. Emerg Infect Dis 2020
R16.3438	2011	Taiwan	Taichung	ST75	L3b.4	QnrVC4	ctxB3	98.7	91.66	99.21	99.7	100	3.63	100	100	99.4624	100	98.0107	99.2142	94.0598	99.3203	64.7599	0	2.74705	0	0	2.49221	100	100	96.7368	100	100	0.334617	10.1246	86.2882	0	0	SRR7791599	Tu et al. Emerg Infect Dis 2020
R18.2413	2018	Taiwan	Taiwan Province	ST75	L3b.4	QnrVC4	ctxB3	98.7	91.66	99.21	99.7	100	3.63	100	100	99.4624	100	98.0107	99.2142	94.0598	99.3203	64.7599	0	2.74705	0	0	2.49221	100	100	96.7368	100	100	0.334617	10.1246	86.2882	0	0	SRR8668517	Tu et al. Emerg Infect Dis 2020
R16.3022	2016	Taiwan	Taichung	ST75	L3b.4	QnrVC4	ctxB3	98.7	91.66	99.21	99.7	100	3.63	100	100	99.4624	100	98.0107	99.2142	94.0598	99.3203	64.7599	0	2.74705	0	0	2.49221	100	100	96.7368	100	100	0.334617	10.1246	86.2882	0	0	SRR7791623	Tu et al. Emerg Infect Dis 2020
R18.2631	2018	Taiwan	Taiwan Province	ST75	L3b.4	QnrVC4	ctxB3	98.7	91.66	99.21	99.7	100	3.63	100	100	99.4624	100	98.0107	99.2142	94.0598	99.3203	64.7599	0	2.74705	0	0	52.2873	100	100	96.7368	100	100	0.334617	10.1246	86.2882	0	0	SRR8668528	Tu et al. Emerg Infect Dis 2020
R16.3448	2014	Taiwan	Taiwan Province	ST75	L3b.4	QnrVC4	ctxB3	98.7	91.66	99.21	99.7	100	3.63	100	100	99.4624	100	98.0107	99.2142	94.0645	99.3203	64.7599	0	2.74705	0	0	2.49221	100	100	96.7368	100	100	0.334617	10.1246	86.2882	0	0	SRR7791617	Tu et al. Emerg Infect Dis 2020
R16.3454	2015	Taiwan	Tainan	ST75	L3b.4	QnrVC4	ctxB3	98.7	91.66	99.21	99.7	100	3.63	100	100	99.4624	100	98.0107	99.2142	94.0645	99.3203	64.7599	0	2.74705	0	0	2.49221	100	100	96.7368	100	100	0.334617	10.1246	86.2882	0	0	SRR7791592	Tu et al. Emerg Infect Dis 2020
C15.0632	2015	Taiwan	Taichung	ST75	L3b.4	QnrVC4	ctxB3	98.7	91.66	99.21	99.7	100	3.63	100	100	99.4624	100	98.0107	99.2142	94.0645	99.3203	64.7599	0	2.74705	0	0	2.49221	100	100	96.7368	100	99.9872	0.334617	10.1246	86.2882	0	0	SRR8668520	Tu et al. Emerg Infect Dis 2020
R16.3451	2015	Taiwan	Tainan	ST75	L3b.4	QnrVC4	ctxB3	98.7	91.66	99.21	99.7	100	3.63	100	100	99.4624	100	98.0107	99.2142	94.0645	99.3203	64.7599	0	2.74705	0	0	2.49221	100	100	96.7368	100	100	0.334617	10.1246	86.2882	0	0	SRR7791620	Tu et al. Emerg Infect Dis 2020
R16.3453	2015	Taiwan	Tainan	ST75	L3b.4	QnrVC4	ctxB3	98.7	91.66	99.21	99.7	100	3.63	100	100	99.4624	100	98.0107	99.2142	94.0598	99.3203	64.7599	0	2.74705	0	0	2.49221	100	100	96.7368	100	100	0.334617	10.1246	86.2882	0	0	SRR7791605	Tu et al. Emerg Infect Dis 2020
R16.3452	2015	Taiwan	Taiwan Province	ST75	L3b.4	QnrVC4	ctxB3	98.7	91.66	99.21	99.7	100	3.63	100	100	99.4624	100	98.0107	99.2142	94.0645	99.3203	64.7599	0	2.74705	0	0	2.49221	100	100	96.7368	100	100	0.334617	10.1246	86.2882	0	0	SRR7791625	Tu et al. Emerg Infect Dis 2020
